# Supplementary material for: Hexokinase-2 depletion inhibits glycolysis and induces oxidative phosphorylation in hepatocellular carcinoma and sensitizes to metformin
Source: Nat Commun. 2018 Jan 31;9:446. doi: 10.1038/s41467-017-02733-4 (PMC5792493; doi:10.1038/s41467-017-02733-4)
Supplement: Supplementary file 3 — Supplementary Data 1 [file 41467_2017_2733_MOESM3_ESM.xlsx]

## Sheet: Results of 13C-MFA
Supplementary Results. 13C metabolic flux analysis results based on combined fitting of data from parallel labeling experiments with [1,2-13C]glucose and [U-13C]glutamine.
Shown are the estimated net and exchange fluxes (nmol/10e6 cells/hr).
Accurate 95% confidence intervals of fluxes (LB95 = lower bound, UB95 = upper bound) were determined by evaluating the sensitivity of the minimized SSR to flux variations (Antoniewicz et al., 2006)
	Condition :		Nt-Dox					Nt+Dox					HK2-Dox					HK2+Dox
INTRACELLULAR FLUXES
Flux No.	Reaction	Flux	Stdev	LB95	UB95		Flux	Stdev	LB95	UB95		Flux	Stdev	LB95	UB95		Flux	Stdev	LB95	UB95
1	Gluc.ext -> G6P.c	386.952	11.824	364.738	412.034		437.636	11.852	413.903	461.311		394.781	11.6907	371.759	418.522		240.667	6.94325	226.809	254.582
2	G6P.c <=> F6P.c	374.58	13.9085	348.749	404.383		435.313	11.8468	411.668	459.055		392.763	11.6835	369.677	416.411		238.537	6.971	224.594	252.478
3	F6P.c <=> FBP.c	379.799	11.8453	357.873	405.254		434.02	11.8612	410.269	457.714		391.64	11.694	368.613	415.389		237.351	6.93925	223.501	251.258
4	FBP.c <=> DHAP.c + GAP.c	379.799	11.8453	357.873	405.254		434.02	11.8612	410.269	457.714		391.64	11.694	368.613	415.389		237.351	6.93925	223.501	251.258
5	DHAP.c <=> GAP.c	378.833	11.833	356.93	404.262		433.115	11.8445	409.398	456.776		390.854	11.6762	367.862	414.567		236.521	6.928	222.693	250.405
6	GAP.c <=> 3PG.c	761.241	23.508	717.302	811.334		866.489	23.6935	819.046	913.82		781.933	23.358	735.938	829.37		473.28	13.859	445.618	501.054
7	3PG.c <=> PEP.c	761.241	23.508	717.302	811.334		866.489	23.6935	819.046	913.82		781.933	23.358	735.938	829.37		473.28	13.859	445.618	501.054
8	PEP.c -> Pyr.c	761.241	23.508	717.302	811.334		866.489	23.6935	819.046	913.82		781.933	23.358	735.938	829.37		473.28	13.859	445.618	501.054
9	G6P.c -> Ru5P.c + CO2	2.2	6.59871	1.87465	28.2695		1e-08	1.81854	1e-08	7.27416		1e-08	1.49451	1e-08	5.97805		1e-08	1.13465	1e-08	4.53861
10	Ru5P.c <=> X5P.c	5.21857	4.74533	-1.49503	17.4863		-1.29261	1.23559	-1.43545	3.50692		-1.12251	0.967057	-1.25314	2.61509		-1.18526	0.679153	-1.32794	1.38867
11	Ru5P.c <=> R5P.c	2.60929	2.37266	-0.747515	8.74313		-0.646303	0.617796	-0.717723	1.75346		-0.561255	0.483528	-0.626571	1.30754		-0.592629	0.339575	-0.663968	0.694333
12	X5P.c <=> E-C2.c + GAP.c	5.21857	4.74533	-1.49503	17.4863		-1.29261	1.23559	-1.43545	3.50692		-1.12251	0.967057	-1.25314	2.61509		-1.18526	0.679153	-1.32794	1.38867
13	F6P.c <=> E-C2.c + E4P.c	-2.60929	2.37266	-8.74313	0.747515		0.646303	0.617796	-1.75346	0.717723		0.561255	0.483528	-1.30754	0.626571		0.592629	0.339575	-0.694333	0.663968
14	S7P.c <=> E-C2.c + R5P.c	-2.60929	2.37266	-8.74313	0.747515		0.646303	0.617796	-1.75346	0.717723		0.561255	0.483528	-1.30754	0.626571		0.592629	0.339575	-0.694333	0.663968
15	F6P.c <=> E-C3.c + GAP.c	-2.60929	2.37266	-8.74313	0.747515		0.646303	0.617796	-1.75346	0.717723		0.561255	0.483528	-1.30754	0.626571		0.592629	0.339575	-0.694333	0.663968
16	S7P.c <=> E-C3.c + E4P.c	2.60929	2.37266	-0.747515	8.74313		-0.646303	0.617796	-0.717723	1.75346		-0.561255	0.483528	-0.626571	1.30754		-0.592629	0.339575	-0.663968	0.694333
17	Pyr.c <=> Lact.c	774.148	24.8288	727.919	827.234		884.681	25.1193	834.406	934.883		797.945	24.8785	748.961	848.475		492.448	15.274	461.856	522.952
18	Pyr.c -> Pyr.m	15.5347	2.72946	7.44008	18.3579		8.82217	3.90523	1.07399	16.6949		25.9582	1.76105	22.5049	29.5491		17.8424	1.59698	14.8678	21.2557
19	Pyr.m -> AcCoA.m + CO2	5.06449	0.742788	3.43162	6.40277		3.26377	0.680708	2.04959	4.77242		9.48371	0.906015	7.69104	11.3151		7.7944	0.779	6.32322	9.43922
20	AcCoA.m + OAC.m -> Cit.m	27.354	2.58547	22.7963	33.1382		23.6432	2.67602	18.6883	29.3924		38.2134	1.9015	34.6026	42.2086		29.4196	2.1411	25.34	33.9044
21	Cit.m <=> AKG.m + CO2	18.7643	0.94625	17.131	20.916		14.8906	0.9718	12.9477	16.8349		31.4973	1.22157	29.149	34.0353		24.4287	0.867675	22.7213	26.192
22	AKG.m -> Suc.m + CO2	67.9636	2.9889	62.8387	74.7943		68.8076	2.7934	63.6913	74.8649		92.1448	3.4031	85.5897	99.2021		79.534	2.71927	74.1673	85.0444
23	Suc.m <=> Fum.m	67.9636	2.9889	62.8387	74.7943		68.8076	2.7934	63.6913	74.8649		92.1448	3.4031	85.5897	99.2021		79.534	2.71927	74.1673	85.0444
24	Fum.m <=> Mal.m	67.9636	2.9889	62.8387	74.7943		68.8076	2.7934	63.6913	74.8649		92.1448	3.4031	85.5897	99.2021		79.534	2.71927	74.1673	85.0444
25	Mal.m <=> OAC.m	-1.72138	3.01398	-6.86796	5.18798		-2.62716	3.8407	-10.5458	4.81699		-3.42346	2.45576	-7.85626	1.96677		-0.405407	2.09209	-4.42871	3.93966
26	Mal.m > Pyr.m + CO2	18.6052	1.32138	16.3742	21.6597		20.7119	1.34573	18.1471	23.53		25.1624	1.50767	22.3167	28.3474		19.7769	1.25865	17.3357	22.3703
27	Mal.c -> Pyr.c + CO2	60.1436	2.96997	55.1623	67.0422		60.4112	3.4944	53.9148	67.8924		77.7408	3.17052	71.6349	84.317		65.7464	2.59205	60.6291	70.9973
28	Pyr.m + CO2 -> OAC.m	29.0754	2.1101	25.4613	33.9017		26.2703	4.0701	18.3978	34.6782		41.6369	2.574	36.6592	46.9552		29.825	2.11902	25.7807	34.2568
29	Mal.c <=> Mal.m	-51.0798	3.77867	-58.6237	-43.509		-50.7228	4.03125	-59.0377	-42.9127		-70.4059	3.47973	-77.5258	-63.6069		-60.1625	2.97078	-66.0909	-54.2078
30	Mal.c <=> OAC.c	-9.06383	2.2206	-14.0604	-5.178		-9.68847	2.29268	-14.6633	-5.49257		-7.33491	1.37288	-10.3282	-4.83669		-5.58396	1.68142	-9.16606	-2.44036
31	Cit.m -> Cit.c	8.58971	2.66523	3.90417	14.5651		8.75258	2.83948	3.51996	14.8779		6.71616	1.58773	3.81658	10.1675		4.99086	1.97947	1.25573	9.17363
32	AKG.c + CO2 -> Cit.c	3.66895	0.493692	2.60781	4.58258		3.93239	0.611953	2.69514	5.14295		3.22093	0.29933	2.62649	3.82381		3.34074	0.57023	2.60679	4.88771
33	Cit.c -> AcCoA.c + OAC.c	12.2587	2.27513	8.2696	17.3701		12.685	2.34589	8.40744	17.791		9.93709	1.43758	7.3121	13.0624		8.33161	1.7308	5.1139	12.0371
34	AcCoA.c -> FA.c	19.9463	1.02555	17.8737	21.9759		18.7081	1.02745	16.6656	20.7754		16.2462	0.953025	14.3248	18.1369		17.1544	1.029	15.1034	19.2194
35	DHAP.c <=> Glyc3P.c	0.965282	0.0495775	0.86519	1.0635		0.905359	0.049724	0.806514	1.00541		0.786221	0.0461203	0.693236	0.877717		0.830171	0.049797	0.730916	0.930104
36	Gln.c <=> Glu.c	66.7236	2.90725	61.3607	72.9897		72.0813	2.83672	66.4625	77.8094		77.9687	2.96005	72.1488	83.989		75.7203	2.71795	70.3068	81.1786
37	Glu.c <=> Glu.m	49.1993	2.31343	45.4921	54.7458		53.917	2.1598	49.6957	58.3349		60.6476	2.2214	56.3716	65.2572		55.1053	1.89413	51.3668	58.9433
38	AKG.c <=> Glu.c	-3.66895	0.493692	-4.58258	-2.60781		-3.93239	0.611953	-5.14295	-2.69514		-3.22093	0.29933	-3.82381	-2.62649		-3.34074	0.57023	-4.88771	-2.60679
39	AKG.m <=> Glu.m	-49.1993	2.31343	-54.7458	-45.4921		-53.917	2.1598	-58.3349	-49.6957		-60.6476	2.2214	-65.2572	-56.3716		-55.1053	1.89413	-58.9433	-51.3668
40	Asp.c <=> OAC.c	-3.19483	0.16409	-3.51991	-2.86355		-2.9965	0.164567	-3.32762	-2.66935		-2.60218	0.152645	-2.90501	-2.29443		-2.74764	0.164815	-3.0784	-2.41914
41	Asp.m <=> OAC.m	0	0	0	0		0	0	0	0		0	0	0	0		0	0	0	0
42	Pyr.c <=> Ala.c	31.7019	3.4492	24.8298	38.6266		33.3963	3.44875	26.5022	40.2972		35.7711	3.448	28.8744	42.6664		28.7356	3.4351	21.8672	35.6076
43	Pyr.m <=> Ala.m	0	0	0	0		0	0	0	0		0	0	0	0		0	0	0	0
44	Gln.ext -> Gln.c	70.1576	2.9344	64.7298	76.4674		75.3021	2.86477	69.6182	81.0773		80.7657	2.99343	74.8658	86.8395		78.6736	2.75142	73.1967	84.2024
45	Lact.c -> Lact.ext	774.148	24.8288	727.919	827.234		884.681	25.1193	834.406	934.883		797.945	24.8785	748.961	848.475		492.448	15.274	461.856	522.952
46	Glu.c -> Glu.ext	10.9937	2.02913	6.92288	15.0394		11.5479	2.02904	7.48934	15.6055		11.7694	2.02935	7.70829	15.8257		14.8131	2.0288	10.7553	18.8705
47	Ala.c -> Ala.ext	26.3715	3.4377	19.528	33.2788		28.3968	3.43785	21.521	35.2724		31.4294	3.43767	24.5607	38.3114		24.1513	3.42402	17.3043	31.0004
48	CO2 -> CO2.ext	147.692	9.2195	131.66	168.538		137.882	5.4765	127.21	149.116		191.171	7.3065	177.228	206.454		164.115	5.87	152.541	176.021
49	AcCoA.M0 -> AcCoA.m	22.2895	2.2017	18.554	27.3608		20.3794	2.26788	16.224	25.2955		28.7297	1.60422	25.786	32.2029		21.6252	1.5998	18.6331	25.0323
50	AcCoA.M0 -> AcCoA.c	7.68766	2.14966	2.94655	11.5452		6.02311	2.21724	1.34674	10.2157		6.30915	1.30086	3.58999	8.79345		8.82281	1.67987	5.42054	12.14
51	FA.M0 -> FA.c	1.77671e-11	0.267742	1.77671e-11	1.07097		1.00003e-08	0.205492	1e-08	0.821969		-1.91448e-07	0.187217	-1.91448e-07	0.748869		1.26121e-12	0.264312	1.26121e-12	1.05725
52	Glu.M0 + Glu.c -> Glu.c + Glu.snk	-2.78e-06	0.626273	-2.78e-06	2.50509		1e-08	1.04681	1e-08	4.18725		1e-08	0.4406	1e-08	1.7624		1e-08	0.0771367	1e-08	0.308547
53	Asp.M0 + Asp.c -> Asp.c + Asp.snk	1e-08	0.847005	1e-08	3.38802		1e-08	0.505115	1e-08	2.02046		1e-08	0.44018	1e-08	1.76072		1e-08	0.320435	1e-08	1.28174
54	Pyr.M0 + Pyr.c -> Pyr.c + Pyr.snk	4.52764e-12	1.44074	4.52764e-12	5.76295		3.12973e-12	0.795015	3.12973e-12	3.18006		3.3676e-08	0.578825	1e-08	2.3153		2.70859e-12	0.357315	2.70859e-12	1.42926
55	CO2.M0 + CO2 -> CO2 + CO2.snk	Inf	Inf	Inf	Inf		Inf	Inf	Inf	Inf		Inf	Inf	Inf	Inf		Inf	Inf	Inf	Inf
56	Glu.c -> Glu.data	2.703e-10	0.140802	2.703e-10	0.563208		2.85481e-12	0.139598	2.85481e-12	0.558394		5.82357e-12	0.0901032	5.82357e-12	0.360413		1e-08	0.279912	1e-08	1.11965
57	Glu.m -> Glu.data	100	0.1772	99.4292	100.138		100	0.176025	99.4339	100.138		100	0.1278	99.6268	100.138		100	0.312975	98.8861	100.138
58	Asp.c -> Asp.data	100	2.53963	89.9795	100.138		100	2.64268	89.5673	100.138		100	2.71075	89.295	100.138		100	3.1986	87.3436	100.138
59	Asp.m -> Asp.data	1e-08	2.55555	1e-08	10.2222		1e-08	2.66187	1e-08	10.6475		1e-08	2.7341	1e-08	10.9364		1e-08	3.2275	1e-08	12.91
60	Cit.c -> Cit.data	1e-08	2.76622	1e-08	11.0649		1e-08	1.65354	1e-08	6.61417		1e-08	1.54667	1e-08	6.18667		1e-08	4.082	1e-08	16.328
61	Cit.m -> Cit.data	100	2.7384	89.1844	100.138		100	1.65745	93.5082	100.138		100	1.5533	93.9248	100.138		100	4.08328	83.8049	100.138
62	Mal.c -> Mal.data	100	1.83223	92.8091	100.138		100	1.66943	93.4603	100.138		100	1.6965	93.352	100.138		100	2.3953	90.5568	100.138
63	Mal.m -> Mal.data	1e-08	1.83524	1e-08	7.34095		1.04685e-06	1.63487	1e-08	6.53947		1e-08	1.69654	1e-08	6.78617		1e-08	2.4041	1e-08	9.61641
64	Pyr.c -> Pyr.data	1e-08	25.0317	1e-08	100.127		1e-08	25.0267	1e-08	100.107		83.9243	25.0337	1e-08	100.135		1e-08	25.0302	1e-08	100.121
65	Pyr.m -> Pyr.data	100	25.0345	1e-08	100.138		100	25.0345	1e-08	100.138		16.0757	25.0342	1e-08	100.137		100	25.0345	1e-08	100.138
66	Ala.c -> Ala.data	100	1.0319	96.0104	100.138		100	0.7404	97.1764	100.138		100	0.786625	96.9915	100.138		100	1.129	95.622	100.138
67	Ala.m -> Ala.data	1e-08	1.0033	1e-08	4.01321		1e-08	0.714705	1e-08	2.85882		1e-08	0.757672	1e-08	3.03069		1e-08	1.1035	1e-08	4.41402
68	0.0624 Ala.c + 0.0392 Arg.c + … -> Biomass	85.4232	4.38747	76.5655	94.1154		80.1202	4.40025	71.3729	88.9739		69.5771	4.08145	61.3483	77.6741		73.4664	4.40683	64.6828	82.3101
EXCHANGE FLUXES
2	G6P.c <=> F6P.c	194.463	2697.42	1e-08	10789.7		1e-08	2655.3	1e-08	10621.2		1e-08	2506.87	1e-08	10027.5		1e-08	2689	1e-08	10756
3	F6P.c <=> FBP.c	1489.58	2858.79	349.752	11784.9		2058.51	2963.23	431.063	12284		2978.95	3185.57	536.123	13278.4		906.269	2669.17	272.231	10948.9
4	FBP.c <=> DHAP.c + GAP.c	1589.71	2887.78	355.181	11906.3		2114.44	2974.05	434.708	12330.9		3024.66	3205.9	538.103	13361.7		971.949	2708.2	275.108	11107.9
5	DHAP.c <=> GAP.c	3835.54	3358.66	484.069	13918.7		4201.05	3414.76	555.651	14214.7		5199.12	3664.25	653.211	15310.2		4508.7	3534.93	402.773	14542.5
6	GAP.c <=> 3PG.c	466.931	2682.67	1e-08	10730.7		456.695	2681.65	1e-08	10726.6		575.867	2849.52	1e-08	11398.1		104.088	2735.07	9.99999e-09	10940.3
7	3PG.c <=> PEP.c	24.7025	25006.2	1e-08	100025		26.3416	25006.5	1e-08	100026		31.4313	25007.7	1e-08	100031		22.5612	25005.7	1e-08	100023
10	Ru5P.c <=> X5P.c	15043.7	6444.85	285.013	26064.4		16044.7	6551.19	233.226	26438		19148.4	7411.02	294.734	29938.8		16699.8	6787.03	437.89	27586
11	Ru5P.c <=> R5P.c	16451.4	6867.87	249.023	27720.5		17545.9	7098.57	239.234	28633.5		20937.9	8054.93	300.699	32520.4		17820.2	6939.02	451.92	28208
12	X5P.c <=> E-C2.c + GAP.c	15120.2	6477.93	285.168	26196.9		16126.2	6583.6	233.32	26567.7		19245.7	7447.73	294.865	30085.8		6420.69	4064.41	420.077	16677.7
13	F6P.c <=> E-C2.c + E4P.c	32.6365	7.4805	16.4885	46.4105		40.2614	3.82788	31.0959	46.4074		33.9679	2.4782	28.8896	38.8024		28.2148	1.80475	24.4289	31.6479
14	S7P.c <=> E-C2.c + R5P.c	16537.8	6666.15	241.195	26905.8		17641.4	7136.09	239.333	28783.7		21051.5	8097.66	300.778	32691.4		6429.52	4011.28	432.063	16477.2
15	F6P.c <=> E-C3.c + GAP.c	9.99999e-09	1.96046	9.99999e-09	7.84186		3.80093e-08	2.7235	1e-08	10.894		5.32494e-12	1.31219	5.32494e-12	5.24878		1e-08	0.740995	1e-08	2.96398
16	S7P.c <=> E-C3.c + E4P.c	16420.9	6855.28	248.979	27670.1		17513.5	7085.77	239.2	28582.3		20899.2	8040.36	300.652	32462.1		6436.52	4016.7	432.184	16499
17	Pyr.c <=> Lact.c	254.136	25063.5	1e-08	100254		271.001	25067.7	1e-08	100271		323.276	25080.7	1e-08	100323		231.626	25058	1e-08	100232
21	Cit.m <=> AKG.m + CO2	5.1737	0.688538	3.63103	6.38518		5.31897	0.635728	4.11134	6.65425		5.37103	0.336618	4.75424	6.10071		2.60798	0.781782	1e-08	3.12713
23	Suc.m <=> Fum.m	76.0258	25019	9.99999e-09	100076		81.0686	25020.2	9.99999e-09	100081		96.7098	25024.2	9.99999e-09	100097		69.2963	25017.2	9.99999e-09	100069
24	Fum.m <=> Mal.m	17703.8	7171.71	46.5566	28733.4		18881.1	7579.68	212.165	30530.9		1708.81	2885.85	261.01	11804.4		168.98	180.39	100.847	822.407
25	Mal.m <=> OAC.m	180.5	31.6337	129.566	256.101		205.132	40.2477	145.836	306.827		311.503	56.3605	228.789	454.231		268.739	42.1475	156.094	324.684
29	Mal.c <=> Mal.m	20.8442	12.5401	0.792016	50.9526		14.3831	10.6336	1e-08	42.5344		9.99998e-09	4.11702	9.99998e-09	16.4681		2.89294e-06	1.6308	9.99999e-09	6.5232
30	Mal.c <=> OAC.c	247.313	43.1778	179.639	352.35		282.094	51.224	196.416	401.312		211.283	38.103	154.759	307.171		170.659	31.648	121.089	247.681
35	DHAP.c <=> Glyc3P.c	160.861	25040.2	1e-08	100161		171.536	25043	1e-08	100172		204.625	25051.2	1e-08	100205		146.595	25036.7	1e-08	100147
36	Gln.c <=> Glu.c	0.287124	22524.6	1e-08	90098.5		0.0296526	25000	1e-08	100000		0.000140728	25000	1e-08	100000		0.868651	25000.2	1e-08	100001
37	Glu.c <=> Glu.m	4.30753e-11	63.0162	4.30753e-11	252.065		1e-08	43.3585	1e-08	173.434		1e-08	42.797	1e-08	171.188		1e-08	85.846	1e-08	343.384
38	AKG.c <=> Glu.c	115.09	25028.7	1e-08	100115		122.707	11591.8	1e-08	46367.3		147.847	21189.5	1e-08	84758.2		104.884	12998.2	9.99999e-09	51992.7
39	AKG.m <=> Glu.m	54917.7	14535.1	7434.89	65575.1		58575.4	15214.7	8497.32	69356		69910.3	16612.1	13737.1	80185.5		32053.1	9597.37	4288.41	42677.9
40	Asp.c <=> OAC.c	1728.7	25085	9.99975e-09	100340		1843.83	23097.4	1e-08	92389.6		2200.47	24905.9	9.99973e-09	99623.7		1575.54	22842.4	9.99972e-09	91369.5
41	Asp.m <=> OAC.m	266.409	25066.5	1e-08	100266		284.089	25071	1e-08	100284		338.888	25084.7	1e-08	100339		242.78	25060.7	1e-08	100243
42	Pyr.c <=> Ala.c	55.5695	7507.17	1e-08	30028.7		56.4984	6439.05	1e-08	25756.2		59.0656	8645.02	1e-08	34580.1		37.3569	7456	1e-08	29824
43	Pyr.m <=> Ala.m	42.4064	25010.5	1e-08	100042		45.2206	25011.2	1e-08	100045		53.9436	25013.5	1e-08	100054		38.6446	25009.7	1e-08	100039
FRACTIONALABELING (G-VALUES)
1	Fractional labeling of Ala (data set #1)	0.988834	0.0058305	0.976678	1				not measured			0.990588	0.00467025	0.981319	1		0.98916	0.00498825	0.979226	0.999179
2	Fractional labeling of Lact.ext (data set #1)	1	0.00194125	0.992235	1		1	0.00144125	0.994235	1		1	0.00118325	0.995267	1		1	0.00081775	0.996729	1
3	Fractional labeling of Glyc3P (data set #1)	0.493592	0.0138637	0.457517	0.512972				not measured			0.483466	0.00772575	0.466878	0.497781		0.530096	0.00736575	0.514652	0.544115
4	Fractional labeling of Ala (data set #2)	0.993524	0.00466	0.98136	1		0.992454	0.004187	0.983252	1		0.997372	0.002962	0.988152	1		0.988792	0.00499225	0.97885	0.998819
5	Fractional labeling of Lact.ext (data set #2)	0.997124	0.0037645	0.984942	1		1	0.00158275	0.993669	1		1	0.001388	0.994448	1		1	0.002415	0.99034	1
6	Fractional labeling of Glyc3P (data set #2)	0.550222	0.0169563	0.503432	0.571257		0.549498	0.0118427	0.520499	0.56787		0.5404	0.00835175	0.522108	0.555515		0.56381	0.007606	0.547676	0.5781
7	Fractional labeling of Pyr (data set #3)			not measured			0.0944436	0.01542	0.0660252	0.127705		0.47966	0.20992	0.121734	0.961414		0.123925	0.007903	0.108515	0.140127
8	Fractional labeling of Ala (data set #3)	0.965172	0.033363	0.866548	1		0.950528	0.0348742	0.860503	1		0.941562	0.0338035	0.864786	1		0.982345	0.0178905	0.928438	1
9	Fractional labeling of Mal (data set #3)	0.893834	0.022776	0.825711	0.916815		0.837735	0.0374812	0.76864	0.918565		0.926237	0.0149767	0.891359	0.951266		0.897314	0.0109995	0.875399	0.919397
10	Fractional labeling of Asp (data set #3)	0.935604	0.0233842	0.86541	0.958947		0.867267	0.0384325	0.796225	0.949955		0.959326	0.0133872	0.923842	0.977391		0.944322	0.0114232	0.921763	0.967456
11	Fractional labeling of Glu (data set #3)	0.989244	0.0077795	0.965071	0.996189		0.976059	0.0115287	0.95386	0.999975		1	0.00461375	0.981545	1		1	0.000797	0.996812	1
12	Fractional labeling of Cit (data set #3)	0.94269	0.0220242	0.872304	0.960401		0.874648	0.037948	0.801597	0.953389		0.984588	0.011936	0.947022	0.994766		0.966262	0.00854525	0.949447	0.983628
13	Fractional labeling of Lact.ext (data set #3)	1	0.0197125	0.92115	1		1	0.0144867	0.942053	1		1	0.0131507	0.947397	1		1	0.007518	0.969928	1
14	Fractional labeling of Pyr (data set #4)	0.12745	0.0130992	0.0917071	0.144104		0.0889074	0.0145508	0.0621937	0.120397		0.49488	0.215768	0.125909	0.988982		0.101646	0.00761832	0.0867837	0.117257
15	Fractional labeling of Ala (data set #4)	0.969916	0.0322487	0.871005	1		0.962335	0.0319795	0.872082	1		0.971185	0.026547	0.893812	1		0.964833	0.022197	0.911212	1
16	Fractional labeling of Mal (data set #4)	0.91022	0.0231795	0.840837	0.933555		0.847251	0.0379132	0.77734	0.928993		0.940032	0.013415	0.904712	0.958372		0.888229	0.010908	0.866506	0.910138
17	Fractional labeling of Asp (data set #4)	0.946664	0.0236543	0.875628	0.970245		0.877107	0.0388783	0.805233	0.960746		0.971388	0.0135417	0.935473	0.98964		0.927911	0.0112338	0.905724	0.950659
18	Fractional labeling of Glu (data set #4)	1	0.00614	0.97544	1		0.968766	0.0114293	0.946654	0.992371		0.994854	0.00598125	0.976075	1		0.986277	0.00341925	0.979477	0.993154
19	Fractional labeling of Cit (data set #4)	0.973351	0.022742	0.900675	0.991643		0.894437	0.0388835	0.819659	0.975193		0.998848	0.009813	0.960748	1		0.939593	0.008336	0.923205	0.956549
20	Fractional labeling of Lact.ext (data set #4)	1	0.0197125	0.92115	1		1	0.0130387	0.947845	1		1	0.0104825	0.95807	1		1	0.0106748	0.957301	1
data set #1 = [1,2-13C]glucose tracer experiment (t = 20h)
data set #2 = [1,2-13C]glucose tracer experiment (t = 24h)
data set #3 = [U-13C]glutamine tracer experiment (t = 20h)
data set #4 = [U-13C]glutamine tracer experiment (t = 24h)
